# Supplementary material for: Suppression of mechanical hypersensitivity and change in the expression of the dopamine D2 receptor by administration of anti-CGRP antibody into the trigeminal ganglion in trigeminal neuropathic pain model rats
Source: PLoS One. 2025 May 14;20(5):e0323810. doi: 10.1371/journal.pone.0323810 (PMC12077688; doi:10.1371/journal.pone.0323810)
Supplement: S1 Data — S1 Fig. Photomicrograph of phosphorylated extracellular signal-regulated kinase (pERK)-immunoreactive (-IR) neurons in the trigeminal spinal subnucleus caudalis (Vc) of a sham rat. S2 Fig. Photomicrograph of pERK-IR neurons in the Vc of a chronic constriction injury of the infraorbital nerve (ION-CCI) rat. S3 Fig. Photomicrograph of pERK-IR neurons in the Vc of an ION-CCI rat receiving a vehicle. S4 Fig. Photomicrograph of pERK-IR neurons in the Vc of an ION-CCI rat receiving calcitonin gene-related peptide (CGRP). S5 Fig. Photomicrograph of pERK-IR neurons in the Vc of an ION-CCI rat receiving control immunogloublin G (IgG). S6 Fig. Photomicrograph of pERK-IR neurons in the Vc of an ION-CCI rat receiving an anti-CGRP antibody. S7 Fig. High magnification photomicrograph of pERK-IR neurons in the Vc of a sham rat. S8 Fig. High magnification photomicrograph of pERK-IR neurons in the Vc of an ION-CCI rat. S9 Fig. High magnification photomicrograph of pERK-IR neurons in the Vc of an ION-CCI rat receiving a vehicle. S10 Fig. High magnification photomicrograph of pERK-IR neurons in the Vc of an ION-CCI rat receiving CGRP. S11 Fig. High magnification photomicrograph of pERK-IR neurons in the Vc of an ION-CCI rat receiving control IgG. S12 Fig. High magnification photomicrograph of pERK-IR neurons in the Vc of an ION-CCI rat receiving an anti-CGRP antibody. S13 Fig. Immunofluorescent image of pERK in the Vc. S14 Fig. Immunofluorescent image of neuronal nuclei (NeuN) in the Vc. S15 Fig. Merged image of pERK and NeuN in the Vc. S16 Fig. Immunofluorescent image of pERK in the Vc. S17 Fig. Immunofluorescent image of dopamineD2 receptor (D2 receptor) in the Vc. S18 Fig. Merged image of pERK and D2 receptor in the Vc. S19 Fig. Immunofluorescent image of receptor activity modifying protein 1 (RAMP1) in the Vc. S20 Fig. Immunofluorescent image of D2 receptor in the Vc. S21 Fig. Merged image of RAMP1 and D2 receptor in the Vc. S22 Fig. Photomicrograph of CGRP-IR neurons in the trige [file pone.0323810.s001.zip]

Archive with 67 entries (66 files):
- supplementary/
- supplementary/Fig S1.TIF
- supplementary/Fig S10.TIF
- supplementary/Fig S11.TIF
- supplementary/Fig S12.TIF
- supplementary/Fig S13.tif
- supplementary/Fig S14.tif
- supplementary/Fig S15.tif
- supplementary/Fig S16.tif
- supplementary/Fig S17.tif
- supplementary/Fig S18.tif
- supplementary/Fig S19.tif
- supplementary/Fig S2.TIF
- supplementary/Fig S20.tif
- supplementary/Fig S21.tif
- supplementary/Fig S22.tif
- supplementary/Fig S23.tif
- supplementary/Fig S24.tif
- supplementary/Fig S25.tif
- supplementary/Fig S26.tif
- supplementary/Fig S27.tif
- supplementary/Fig S28.tif
- supplementary/Fig S29.tif
- supplementary/Fig S3.TIF
- supplementary/Fig S30.tif
- supplementary/Fig S31.tif
- supplementary/Fig S32.tif
- supplementary/Fig S33.tif
- supplementary/Fig S34.tif
- supplementary/Fig S35.tif
- supplementary/Fig S36.tif
- supplementary/Fig S37.tif
- supplementary/Fig S38.tif
- supplementary/Fig S39.tif
- supplementary/Fig S4.TIF
- supplementary/Fig S40.tif
- supplementary/Fig S41.tif
- supplementary/Fig S42.tif
- supplementary/Fig S43.tif
- supplementary/Fig S44.tif
- supplementary/Fig S45.tif
- supplementary/Fig S46.tif
- supplementary/Fig S47.tif
- supplementary/Fig S48.tif
- supplementary/Fig S49.tif
- supplementary/Fig S5.TIF
- supplementary/Fig S50.tif
- supplementary/Fig S51.tif
- supplementary/Fig S52.tif
- supplementary/Fig S53.tif
- supplementary/Fig S54.tif
- supplementary/Fig S55.tif
- supplementary/Fig S56.tif
- supplementary/Fig S57.tif
- supplementary/Fig S58.tif
- supplementary/Fig S59.tif
- supplementary/Fig S6.TIF
- supplementary/Fig S60.tif
- supplementary/Fig S61.tif
- supplementary/Fig S62.tif
- supplementary/Fig S63.tif
- supplementary/Fig S64.tif
- supplementary/Fig S65.tif
- supplementary/Fig S7.TIF
- supplementary/Fig S8.TIF
- supplementary/Fig S9.TIF
- supplementary/File S1.xlsx
