# Supplementary material for: Suppression of mechanical hypersensitivity and change in the expression of the dopamine D2 receptor by administration of anti-CGRP antibody into the trigeminal ganglion in trigeminal neuropathic pain model rats
Source: PLoS One. 2025 May 14;20(5):e0323810. doi: 10.1371/journal.pone.0323810 (PMC12077688; doi:10.1371/journal.pone.0323810)
Supplement: S1 Data — S1 Fig. Photomicrograph of phosphorylated extracellular signal-regulated kinase (pERK)-immunoreactive (-IR) neurons in the trigeminal spinal subnucleus caudalis (Vc) of a sham rat. S2 Fig. Photomicrograph of pERK-IR neurons in the Vc of a chronic constriction injury of the infraorbital nerve (ION-CCI) rat. S3 Fig. Photomicrograph of pERK-IR neurons in the Vc of an ION-CCI rat receiving a vehicle. S4 Fig. Photomicrograph of pERK-IR neurons in the Vc of an ION-CCI rat receiving calcitonin gene-related peptide (CGRP). S5 Fig. Photomicrograph of pERK-IR neurons in the Vc of an ION-CCI rat receiving control immunogloublin G (IgG). S6 Fig. Photomicrograph of pERK-IR neurons in the Vc of an ION-CCI rat receiving an anti-CGRP antibody. S7 Fig. High magnification photomicrograph of pERK-IR neurons in the Vc of a sham rat. S8 Fig. High magnification photomicrograph of pERK-IR neurons in the Vc of an ION-CCI rat. S9 Fig. High magnification photomicrograph of pERK-IR neurons in the Vc of an ION-CCI rat receiving a vehicle. S10 Fig. High magnification photomicrograph of pERK-IR neurons in the Vc of an ION-CCI rat receiving CGRP. S11 Fig. High magnification photomicrograph of pERK-IR neurons in the Vc of an ION-CCI rat receiving control IgG. S12 Fig. High magnification photomicrograph of pERK-IR neurons in the Vc of an ION-CCI rat receiving an anti-CGRP antibody. S13 Fig. Immunofluorescent image of pERK in the Vc. S14 Fig. Immunofluorescent image of neuronal nuclei (NeuN) in the Vc. S15 Fig. Merged image of pERK and NeuN in the Vc. S16 Fig. Immunofluorescent image of pERK in the Vc. S17 Fig. Immunofluorescent image of dopamineD2 receptor (D2 receptor) in the Vc. S18 Fig. Merged image of pERK and D2 receptor in the Vc. S19 Fig. Immunofluorescent image of receptor activity modifying protein 1 (RAMP1) in the Vc. S20 Fig. Immunofluorescent image of D2 receptor in the Vc. S21 Fig. Merged image of RAMP1 and D2 receptor in the Vc. S22 Fig. Photomicrograph of CGRP-IR neurons in the trige [file pone.0323810.s001.zip › supplementary/File S1.xlsx]

## Sheet: HWT
Head-withdrawal threshold (g)
sham									CCI
	pre	3	7	14	21					pre	3	7	14	21
	26	26	26	26	26					26	8	6	6	6
	26	26	26	26	35					60	8	8	8	6
	60	26	26	35	26					26	8	4	4	4
	60	26	26	26	26					26	8	6	4	6
	26	35	35	35	26					60	8	4	6	8
	26	26	26	26	26					26	8	6	6	6

## Sheet: HWT after CGRP or Ab
Head-withdrawal thershold after CGRP or anti-CGRP Ab (g)
		sham	ION-CCI	ION-CCI+vehi	ION-CCI+CGRP	ION-CCI+ctrl IgG	ION-CCI+CGRP Ab
		35	6	6	6	6	15
		26	6	6	4	6	15
		26	4	4	6	4	15
		26	6	6	6	6	26
		26	6	6	4	6	26
		35	8	8	8	8	15

## Sheet: Time course
	Time course of head-withdrawal threshold in ION-CCI+CGRP Ab (g)
	pre	1d	2d	3 d
	6	15	15	6
	4	15	15	6
	6	15	15	8
	6	26	15	6
	6	15	15	8
	8	26	26	6

## Sheet: pERK in Vc
	sham		11	8	6	3	4
			7	3	0	0	0
			12	16	2	9	5
			8	9	16	11	5
			5	5	8	11	8
			3	5	7	6	1
	CCI		10	27	36	22	12
			15	16	22	17	18
			15	16	10	19	12
			21	16	32	10	8
			18	19	22	13	15
			22	20	26	18	13
	CCI+vehi		18	12	19	15	13
			14	12	21	30	16
			26	17	19	26	9
			23	19	21	28	12
			22	18	18	23	16
			20	14	19	27	11
	CCI+CGRP		12	19	17	19	15
			16	21	23	31	11
			16	19	22	15	18
			12	27	20	18	13
			23	29	13	15	18
			19	12	30	20	21
	CCI+ctrl IgG		17	19	15	28	14
			25	28	18	20	12
			17	20	21	26	22
			12	15	15	18	24
			18	11	19	30	16
			14	21	25	18	17
	CCI+CGRP Ab		13	9	14	11	4
			12	15	16	13	11
			7	9	13	5	4
			12	6	11	9	7
			8	11	18	19	12
			6	6	12	11	3

## Sheet: CGRP-IR neurons
CGRP-IR neurons (%)												small	medium	large
		sham	ION-CCI	ION-CCI+vehi	ION-CCI+CGRP	ION-CCI+ctrl IgG	ION-CCI+CGRP Ab				ION-CCI+CGRPAb	80	17	3
		15.1515	42.8571	27.2727	40.7407	15.3846	12.5				ION-CCI+ctrlIgG	59.1398	31.1828	10.7527
		10.2041	36.3636	34.7826	32	13.0435	20.6897				ION-CCI+CGRP	65.5914	22.5806	11.828
		7.69231	18.75	38.7097	15.3846	33.3333	9.7561				ION-CCI+vehi	52.7473	37.3626	10.989
		14.2857	30.4348	16.6667	24	21.9512	7.14286				ION-CCI	64.2857	21.4286	15.3061
		4.34783	13.6364	24	38.0952	15.7895	13.8889				sham	90	6.66667	3.33333
		3.63636	24	21.2121	45.4545	20	18.4211
		7.14286	26.6667	11.7647	29.0323	21.6216	3.22581
		5.12821	18.5185	9.7561	22.8571	27.5	14.2857
		6.12245	47.619	25	11.1111	16.9811	13.6364
		2.43902	39.1304	20.6897	9.09091	30.303	13.6364
		9.09091	25	10.7143	14.6341	17.6471	17.3913
		2.17391	12.5	16.129	27.2727	15.3846	7.69231
		6.45161	17.3913	22.449	25.4902	28.125	20
		2.5	20	15.3846	18.1818	19.5122	9.52381
		8	11.1111	22.2222	20	18.4211	17.1429
		6.25	10.8108	23.5294	23.0769	17.1429	18.1818
		13.7931	16.6667	23.3333	28.5714	16.2162	12.5
		6.66667	20.8333	28.5714	10.4167	32	13.3333

## Sheet: GFAP
TG neurons encircled with GFAP-IR cells (%)
	sham	ION-CCI	ION-CCI+vehi	ION-CCI+CGRP	ION-CCI+ctrl IgG	ION-CCI+CGRP Ab
	0	7.63636	5.71429	8.48292	7.40741	3.0303
	0	7.75665	6.66667	7.34829	5.71429	11.482
	2.63158	9.67742	7.14286	5.26316	10	2.68921
	0	5.55556	19.0476	7.9129	10.8714	1.4
	3.0303	10	12	0	6.38195	1.89
	3.44828	12.1212	11.1111	17.2414	11.6929	0
	1.35	10.5568	10	10	3.7037	4.65116
	2.17	7.5	9.52381	8.38296	7	7.14286
	1.02	9.68193	10.1818	0	9.52381	0
	1.7	6.47294	0	6.25	13.6364	4.84567
	0	5.32952	8.14688	7.92438	0	0
	0	9.87119	0	13.6364	12	2.17391
	4.12	13.0716	16.7964	17.3913	13.6487	0
	3.71683	12	9.15463.15431	14.5795	16.4897	5.48971
	0	5	9.13486	20	17	10.4891

## Sheet: CGRP in Vc
	CGRP imunoreactivity (%)
			sham	CCI	CCI+vehi	CCI+CGRP	CCI+ctrl IgG	CCI+CGRP Ab
			5.99556	15.1123	9.71146	15.1993	12.6869	9.57375
			7.94067	11.1103	12.4699	15.847	7.70111	9.64966
			6.62994	15.3484	13.0157	11.8439	14.2456	15.033
			8.21037	14.6679	11.6215	12.5954	9.57298	8.24318
			6.99654	14.045	10.2356	13.3526	14.2277	8.79517
			7.17926	12.4569	16.1446	17.2901	5.89523	11.6211
			7.93266	14.4783	11.3976	14.9265	10.1898	12.7544
			7.53441	12.8643	10.5877	11.6882	9.39827	8.37669
			5.97992	14.1636	12.6396	17.6842	12.0964	9.87434
			7.27272	13.953	10.4023	17.6403	6.87828	11.9331
			8.52242	9.99146	13.1554	19.585	11.5959	11.5192
			7.25784	10.7185	11.4841	22.1062	14.323	12.1849
			6.22253	12.3718	11.0096	16.3265	11.5513	7.78084
			7.46574	11.758	14.3131	16.5283	9.88464	3.74413
			7.68738	10.7113	12.3112	18.2854	14.5767	8.66966
			8.99963	13.3766	14.7503	12.9513	14.7865	7.34673
			6.40488	7.46803	10.5122	10.1242	13.5284	7.77473
			10.3809	8.2428	11.6631	10.014	7.4192	8.4568
			7.56035	10.5358	11.6463	9.10721	8.98743	9.77173
			8.77838	10.857	14.7461	11.5204	11.7825	6.23055
			6.47163	11.6753	8.54492	7.46193	19.96	7.68356
			6.16875	10.8276	10.5724	10.0109	18.7843	7.50809
			6.604	11.1324	12.384	12.1571	22.3419	7.22237
			5.8445	9.69391	12.8887	10.7689	14.5878	7.28149
平均
標準偏差
標準誤差
	CCI-CGRP Ab p < 0.01
	vehi-CGRP Ab p < 0.01
	CGRP-CGRP Ab p< 0.001
	IgG-CGRP Ab p< 0.01

## Sheet: D2R in Vc
		D2 receptor immunoreactivity after drug administration into the TG(%)								D2 receptor immunoreactivity after intracisternal drug administration(%)
		sham	ION-CCI	ION-CCI+vehi	ION-CCI+CGRP	ION-CCI+ctrl IgG	ION-CCI+CGRP Ab			ION-CCI	ION-CCI+vehi	ION-CCI+CGRP	ION-CCI+ctrl IgG	ION-CCI+CGRP Ab
		1.68381	3.15781	1.41602	6.21616	3.6171	1.8862			3.23962	3.33617	5.44341	2.73061	3.55459
		0.816345	1.61057	3.3474	2.63639	2.59628	5.00712			3.47451	4.176	2.17203	4.76003	1.27645
		12.7613	3.66669	0.392914	1.8243	4.44603	2.98631			4.10438	3.57928	3.39655	2.20626	2.44626
		0.744247	2.48566	2.91176	2.3747	2.78549	3.47176			4.23348	2.75574	4.74854	3.02969	1.68958
		1.58157	3.06549	3.08342	2.91634	4.93698	2.08609			3.71415	2.34195	3.30827	4.03099	3.53067
		0.135422	3.48854	2.19803	3.22707	4.36401	1.66408			2.54038	4.55044	4.03955	3.59023	1.26348
		2.45438	3.16925	1.75514	4.11758	4.60527	1.12975			3.24064	3.36255	2.40604	1.5443	2.98843
		1.62468	1.32561	2.58598	3.75911	2.39994	5.38368			4.46004	4.84183	1.97405	5.90875	1.34136
		1.8959	3.67928	2.47421	2.39994	5.03704	2.66195			3.59105	4.15889	2.648	4.79971	2.40233
		1.22643	4.15726	4.04091	5.6881	4.85687	0.827462			2.65993	3.625	2.05105	3.27791	0.447137
		0.349808	2.32887	3.86009	4.98428	5.37186	1.45242			3.64374	2.93541	4.74445	1.97198	3.00751
		0.964246	1.14517	1.6449	3.13307	3.18407	1.92103			5.17371	1.91154	2.98827	4.94134	3.95884
		0.56294	2.74239	2.5074	5.15867	5.82581	0.921249			1.97694	2.61639	2.36337	2.81737	1.22288
		0.973184	5.09758	1.30615	6.00815	4.9324	1.3322			4.7917	3.35715	3.58413	1.98609	0.895091
		0.220707	3.93677	3.2341	5.21218	1.94168	0.853402			2.63662	4.99404	4.83824	1.748	4.46717
		0.60136	7.3822	3.01971	1.87825	1.2413	0.736455			2.56386	5.32979	2.54969	4.04124	3.78358
		0.176675	3.71121	3.35617	4.58069	5.10139	1.32741			2.63252	1.91193	4.44908	3.43132	1.99661
		2.40315	5.51088	6.47261	2.37906	4.34799	1.71858			3.33366	3.56178	3.40004	3.3123	2.25143
		1.05536	4.74358	4.8196	2.63236	2.78206	1.10201			3.78418	2.24457	3.84979	3.44582	2.13318
		0.793839	3.85192	5.13153	1.83062	1.87759	1.48561			3.30849	4.78249	3.57628	3.65524	2.63329
		1.0364	3.71344	6.76084	3.44582	3.41377	2.211
		1.02877	1.59754	5.4245	2.84544	1.87149	2.08648
		1.32092	2.0601	6.45245	3.98036	1.27454	2.04582
		1.36871	5.98106	5.26085	4.42924	1.05591	2.10168

## Sheet: naive+CGRP
	Head-withdrawal threshold
		naïve + vehi	naïve + CGRP
		pre			1 day			2 day			3 day
		60	60		60	60		60	26		60	60
		60	60		60	60		60	60		60	60
		60	60		60	60		60	60		60	60
		60	26		60	60		60	60		26	60
		26	60		60	60		60	60		60	60
